# Supplementary material for: Efficacy and Safety of Mobile App–Based Metamemory Cognitive Training for Mild Cognitive Impairment: Multicenter Randomized Clinical Trial
Source: JMIR Mhealth Uhealth. 2026 Jan 19;14:e73464. doi: 10.2196/73464 (PMC12865355; doi:10.2196/73464)
Supplement: Multimedia Appendix 1 [file mhealth_v14i1e73464_app1.xlsx]

## Sheet: Table S1
Table S1. Medications Restricted for Use During Screening
Type	Names of Medications
Medications Allowed for PRN Use but Prohibited Within 72 Hours Before Cognitive Testing	estazolam, alprazolam, triazolam, midazolam, lorazepam, flunitrazepma, temazepam, clonazepam, diazepam, chlordiazepoxide, flurazepam, zopiclone, zolpidem, ramelteon, amitriptyline, dothiepin
Contraindicated Medications	oxcarbamazepine, carbamazepine, lamotrigine, valproic acid, rasagaline, selegiline, amantadine, acetophenazine, aripiprazole, asenapine, olanzapine, chloroprmazine, haloperidol, clozapine, fluphenazine, methlfolate, loxapine, mesoridazine, perphenazine, quetiapine, risperidone, thioridazine, thiothixene, trifloperazine

## Sheet: Table S2
Table S2. Description of the Cognitive Exercises Included in ET-101
Function	Exercise example
Attention: Attention training is provided to focus on and concentrate on information that needs to be remembered, in order to imprint the information.	Show various words, but clap only when the target word appears on the screen. Memorize only target category words among the words on the screen. Act as the owner of a store and remember what the customer ordered. Repeat target words under specific conditions to reinforce memory. Speak the words repeatedly to enhance memorization. Exchange words that fit a given category with the agent in an alter…
Imagination: By stimulating the imagination, vividly recalling the word you want to memorize and visualizing related imagery can enhance memory consolidation and retrieval.	Look at the target words and speak what comes to mind freely. Listen to the explanation and remember the shape of the object. Try to memorize the words by throwing things into the sea.
Association: By linking new words to existing semantic memory, new information is integrated with old information. Through the process of association, new information can be efficiently stored in long-term memory.	Listen to strange stories and remember the words. Create and present a scene or picture using two words Memorize words by making up a story.

## Sheet: Table S3
Table S3. A personalized algorithm implemented in ET-101
1. Difficulty Adjustment for Each Training Exercise The difficulty level (Span) is adjusted based on the average accuracy rate of the most recent three sessions: ① If the average accuracy rate is 80% or higher, the difficulty increases by one level. ② If the average accuracy rate is below 50%, the difficulty decreases by one level. ③ If the average accuracy rate is between 50% and 80%, the diffic…
2. Algorithm for daily training composition The initial session includes three representative cognitive exercises, one each for attention, imagination, and association. For the latter phase of the training, four training modules are selected from the remaining exercises not included in the initial phase. These modules are chosen based on the user's performance. Among the four: one module targets …

## Sheet: Table S4
Table S4. Comparison of ADAS-Cog-14 Subdomain score Between ET-101 and Control group
ADAS-Cog-14 Subdomain	Week	ET-101 n=49 mean (SD)	Control n=50 mean (SD)	Linear mixed model (Treatment-time interaction)			Post-hoc analysis
				F(df)	ηp2	P value	Estimates	t-value(df)	Bonferroni adjusted P value
Memorya	0	23.2(5.27)	24.0(4.84)	11.2(2,194)	0.070	<.001	-0.041	-0.066(264)	.948
	12	23.8(6.08)	23.4(5.66)				1.09	1.76(264)	.079
	24	19.4(6.83)	22.7(5.26)				-2.50	-4.03(264)	<.001
Languagea	0	0.980(0.989)	1.20(0.990)	3.99(2,194)	0.027	.020	-0.088	-0.402(290)	.688
	12	1.08(1.11)	1.24(0.916)				-0.026	-0.119(290)	.905
	24	1.04(1.40)	1.98(1.79)				-0.807	-3.68(290)	<.001
Praxisa	0	2.35(1.30)	2.84(1.52)	0.407(2,194)	0.003	.666	NA	NA	NA
	12	2.51(1.47)	2.76(1.24)				NA	NA	NA
	24	2.20(1.76)	2.70(1.25)				NA	NA	NA
a: Lower scores represent better performance
Abbreviations: ADAS-Cog-14, Alzheimer’s Disease Assessment Scale-Cognitive Subscale 14; NA, Not Availables
									a
